# Supplementary material for: Evaluation and Selection of Interspecific Lines of Groundnut (Arachis hypogaea L.) for Resistance to Leaf Spot Disease and for Yield Improvement
Source: Plants (Basel). 2021 Apr 26;10(5):873. doi: 10.3390/plants10050873 (PMC8146533; doi:10.3390/plants10050873)
Supplement: Supplementary file 1 [file plants-10-00873-s001.zip]

Archive with 4 entries (3 files):
- sup/
- sup/Supplementary_Table1_v2.pdf
- sup/Supplementary_Table2_condensed.XLS
- sup/Supplementary_Table3.txt
