# Supplementary material for: Evaluation and Selection of Interspecific Lines of Groundnut (Arachis hypogaea L.) for Resistance to Leaf Spot Disease and for Yield Improvement
Source: Plants (Basel). 2021 Apr 26;10(5):873. doi: 10.3390/plants10050873 (PMC8146533; doi:10.3390/plants10050873)
Supplement: Supplementary file 1 [file plants-10-00873-s001.zip › sup/Supplementary_Table2_condensed.XLS]

## Sheet: A
Supplementary Table 2.		Selection of Accessions by Rankings for Individual Traits.
	--------------- Early Leaf Spot -------------					--------------- Late Leaf Spot -------------					--------------- Pod Yield -------------
Accession	Ranked Mean over Locations	Number of Environments More Resistant to both Florunner + Susceptible Checks	N of Environments in Most Resistant Statistical Group		Accession	Ranked Mean over Locations	Number of Environments More Resistant to both Florunner + Susceptible Checks	N of Environments in Most Resistant Statistical Group		Accession	Ranked Mean over Locations	Number of Environments Higher Yielding than both Florunner + Susceptible Checks	N of Environments in Highest Yielding Statistical Group
---------------	----------------------------------------------------------------				---------------	----------------------------------------------------------------				---------------	----------------------------------------------------------------
50-02-04-01	1		3		60-02-02-03	1		2		43-09-03-01	1	4	4
50-04-01-03	2	2G	2		43-09-03-02	2	2S+F	3		44-10-01-02	2	4	4
43-08-07-02	3	2G+Y	3		43-08-07-02	3	2S	3		44-10-01-02	3	3	3
60-02-02-03	4	2G+Y	4		Florunner	4		2		43-09-02-03	4	4	2
43-09-03-02	5	2G+Y	4		50-04-01-03	5	2S+F	2		43-08-06-02	5		2
41-05-05-03	6	2G+Y	4		43-09-03-01	6	2S+F	2		43-09-03-02	6	4	2
43-08-06-02	7		1		19-05-06-03	7	2S	3		46-06-07-02	7	3	2
19-05-06-03	8		3		41-05-05-03	8	2S	2		19-05-06-03	8	3	1
44-10-01-02	9		1		50-04-03-03	9		2		41-10-01-03	9		1
43-09-03-01	10	2G	1		50-02-04-01	`		2		26-10-06-03	10		1
63-04-05-02	11		1		43-08-06-02	11		2		45-04-02-01	11		1
43-09-02-03	12		1		44-10-04-02	12	2S	1		50-02-04-01	12	3	2
41-10-01-03	13		0		46-06-04-01	13	2S	2		63-04-05-02	13		1
46-06-07-02	14		1		63-04-05-02	14		1		44-10-04-02	14		0
46-06-04-01	15		1		46-06-07-02	15		1		Florunner	15		0
Florunner	16		0		63-04-02-03	16		2		41-10-03-03	16		0
63-06-08-02	17		0		63-04-02-02	17		2		43-08-07-02	17		0
41-10-03-03	18		1		44-10-01-02	18		1		Spanish	18		0
70-03-07-01	19		2		41-10-03-03	19	2S	2		31-04-05-02	19		0
44-10-04-02	20		1		31-04-05-02	20		0		45-03-06-01	20		0
45-04-02-01	21		2		63-06-08-02	21		1		50-04-03-03	21		0
50-04-03-03	22		0		70-03-07-01	22		1		41-05-05-03	22		1
63-04-02-02	23		0		41-10-01-03	23		1		60-02-02-03	23		0
63-04-02-03	24		0		45-03-06-01	24		2		50-04-01-03	24		0
31-04-05-02	25		0		43-09-02-03	25		0		70-03-07-01	25		0
31-04-10-03	26		0		31-04-10-03	26		0		46-06-04-01	26		0
45-03-06-01	27		0		26-10-06-03	27		0		63-04-02-03	27		0
26-10-06-03	28		0		45-04-02-01	28	2S+F	0		31-04-10-03	28		0
55-437	29		0		55-437	29		0		63-04-02-02	29		0
Chinese	30		0		Chinese	30		0		Chinese	30		0
Spanish	31		0		Spanish	31		0		55-437	31		0
---------------	----------------------------------------------------------------				---------------	----------------------------------------------------------------				---------------	----------------------------------------------------------------
2G, two environments in Ghana					2S, two environments more resistant than susceptible checks in Ghana
2G+Y, two environments in Ghana plus Yoakum					2S+F, two environments more resistant than susceptible checks in Ghana, plus one environment more resistant than Florunner
Data cells highlighted in cyan have the single most favorable score (or sum of scores) for the trait					Data cells highlighted in cyan have the single most favorable score (or sum of scores) for the trait					Data cells highlighted in cyan have the single most favorable score (or sum of scores) for the trait
Cells highlighted in green are in the top 5 (6 if a tie) for the trait					Cells highlighted in green are in the top 5 (6 if a tie) for the trait					Cells highlighted in green are in the top 5 (6 if a tie) for the trait
Accessions highlighted in cyan were selected using all three methods					Accessions highlighted in cyan were selected using all three methods					Accessions highlighted in cyan were selected using all three methods
------------- Selections Combining ELS, LLS, and Yield Data ------------------							------------- Selections Combining ELS, LLS, and Yield Data ------------------							------------- Selections Combining ELS, LLS, and Yield Data ------------------
------------------------------------------------------------------------------------------------------------							------------------------------------------------------------------------------------------------------------							------------------------------------------------------------------------------------------------------------								Comparing all three methods, top 5 or 6 accessions:
------------------------------ Ranking by Sorted Order for Trait ---------------------------------							-------- Ranking by Number of Environments Superior to Susc. Checks and Florunner ---------							------------ Ranking by Number of Times in Most Favorable Statistical Category -----------								-----------------------------------------------------------------
Accession	AUDPC ELS	AUDPC LLS	Yield	Sum AUDPC	Sum AUDPC+ Yield		Accession	AUDPC ELS	AUDPC LLS	Yield	Sum AUDPC	Sum AUDPC+ Yield		Accession	Better ELS	AUDPC ELS	AUDPC LLS	Yield	Sum AUDPC	Sum AUDPC+Yield		Ranked Means	N > Susc	NMFC	Number of Times Selected
-----------------------------------------------------------------------------------------------	------------------------------------------------------------------------------------------						-----------------------------------------------------------------------------------------------	------------------------------------------------------------------------------------------						-----------------------------------------------------------------------------------------------		-----------------------------------------------------------------------------						-----------------------------------------------------------------
43-09-03-02	5	2	6	7	13		43-09-03-02	2G+Y	2+F	4	6	10		43-09-03-02	2G+Y	4	3	2	7	9		19-05-06-03	19-05-06-03	19-05-06-03	3
43-09-03-01	10	6	1	16	17		43-09-03-01	2G	2+F	4	5	9		19-05-06-03		3	3	1	6	7			41-05-05-03	41-05-05-03	2
43-08-07-02	3	3	17	6	23		50-04-01-03	2G	2+F		5	5		41-05-05-03	2G+Y	4	2	1	6	7		43-08-06-02			1
50-02-04-01	1	10	12	11	23		41-05-05-03	2G+Y	2		5	5		50-02-04-01		3	2	2	5	7		43-08-07-02	43-08-07-02	43-08-07-02	3
19-05-06-03	8	7	8	15	23		43-08-07-02	2G+Y	2		5	5		43-09-03-01	2G	1	2	4	3	7			43-09-02-03		1
43-08-06-02	7	11	5	18	23		19-05-06-03		2	3	2	5		43-08-07-02	2G+Y	3	3	0	6	6		43-09-03-01	43-09-03-01	43-09-03-01	3
60-02-02-03	4	1	23	5	28		43-09-02-03			4	0	4		60-02-02-03	2G+Y	4	2	0	6	6		43-09-03-02	43-09-03-02	43-09-03-02	3
44-10-01-02	9	18	2	27	29		44-10-01-02			4	0	4		44-10-01-02		1	1	4	2	6		50-02-04-01		50-02-04-01	2
50-04-01-03	2	5	24	7	31		60-02-02-03	2G+Y			3	3		43-08-06-02		1	2	2	3	5			50-04-01-03		1
Florunner	16	4	15	20	35		45-04-02-01		2+F		3	3		50-04-01-03	2G	2	2	0	4	4		60-02-02-03		60-02-02-03	2
41-05-05-03	6	8	22	14	36		50-02-04-01			3	0	3		46-06-07-02		1	1	2	2	4		-----------------------------------------------------------------
46-06-07-02	14	15	7	29	36		63-06-08-02			3	0	3		63-06-08-02		0	1	3	1	4
63-04-05-02	11	14	13	25	38		46-06-07-02			3	0	3		46-06-04-01		1	2	0	3	3
43-09-02-03	12	25	4	37	41		46-06-04-01		2		2	2		41-10-03-03		1	2	0	3	3
63-06-08-02	17	21	3	38	41		41-10-03-03		2		2	2		70-03-07-01		2	1	0	3	3
41-10-01-03	13	23	9	36	45		44-10-04-02		2		2	2		63-04-05-02		1	1	1	2	3
44-10-04-02	20	12	14	32	46		50-04-03-03				0	0		45-04-02-01		2	0	1	2	3
50-04-03-03	22	9	21	31	52		31-04-10-03				0	0		43-09-02-03		1	0	2	1	3
41-10-03-03	18	19	16	37	53		41-10-01-03				0	0		63-04-02-02		0	2	0	2	2
46-06-04-01	15	13	26	28	54		43-08-06-02				0	0		44-10-04-02		1	1	0	2	2
45-04-02-01	21	28	11	49	60		45-03-06-01				0	0		50-04-03-03		0	2	0	2	2
31-04-05-02	25	20	19	45	64		31-04-05-02				0	0		Florunner		0	2	0	2	2
26-10-06-03	28	27	10	55	65		26-10-06-03				0	0		45-03-06-01		0	2	0	2	2
70-03-07-01	19	22	25	41	66		55-437				0	0		63-04-02-03		0	2	0	2	2
63-04-02-03	24	16	27	40	67		70-03-07-01				0	0		41-10-01-03		0	1	1	1	2
63-04-02-02	23	17	29	40	69		63-04-02-02				0	0		26-10-06-03		0	0	1	0	1
45-03-06-01	27	24	20	51	71		Chinese				0	0		31-04-10-03		0	0	0	0	0
31-04-10-03	26	26	28	52	80		Florunner				0	0		31-04-05-02		0	0	0	0	0
Spanish	31	31	18	62	80		63-04-05-02				0	0		Chinese		0	0	0	0	0
55-437	29	29	31	58	89		63-04-02-03				0	0		55-437		0	0	0	0	0
Chinese	30	30	30	60	90		Spanish				0	0		Spanish		0	0	0	0	0
-----------------------------------------------------------------------------------------------	------------------------------------------------------------------------------------------						-----------------------------------------------------------------------------------------------	------------------------------------------------------------------------------------------								-----------------------------------------------------------------------------------------------
Cells highlighted in blue have the single most favorable score (or sum of scores) for the trait							Cells highlighted in blue have the single most favorable score (or sum of scores) for the trait							Cells highlighted in blue have the single most favorable score (or sum of scores) for the trait
Cells highlighted in green are in the top 5 (6 if a tie) for the trait							Cells highlighted in green are in the top 5 (6 if a tie) for the trait							Cells highlighted in green are in the top 5 (6 if a tie) for the trait
Accessions highlighted in cyan were selected using all three methods							Accessions highlighted in cyan were selected using all three methods							Accessions highlighted in cyan were selected using all three methods
